# Supplementary material for: Longan Flower Ethanol Extract, Dimocarpus longan Lour, Mitigates Oxidative Damage and Inflammatory Responses While Promoting Sleep-Related Enzymes in Cell Models
Source: Biomedicines. 2025 Jun 29;13(7):1588. doi: 10.3390/biomedicines13071588 (PMC12292598; doi:10.3390/biomedicines13071588)
Supplement: Supplementary file 1 [file biomedicines-13-01588-s001.zip]

Archive with 1 entries (1 files):
- biomedicines-3693906-supplementary.pdf
